# Supplementary material for: Minimal mechanistic component of HbYX-dependent proteasome activation that reverses impairment by neurodegenerative-associated oligomers
Source: Commun Biol. 2023 Jul 14;6:725. doi: 10.1038/s42003-023-05082-9 (PMC10349142; doi:10.1038/s42003-023-05082-9)
Supplement: Supplementary file 3 — Supplementary Data [file 42003_2023_5082_MOESM3_ESM.xlsx]

## Sheet: Figure 1
f
		T20S basal			T20S + PAN + ATPγS
	WT	0.937398	1.00035	1.06226	5.23581	5.05408	4.95774
	K66A	0.961397	1.06704	1.04024	1.14029	1.15115	1.06591
	K33G	0.334021	0.370726	0.361415	0.396176	0.399947	0.370334
	L81A	0.968624	0.885073	1.1463	0.854654	0.901468	0.909003
	L81G	1.35368	1.17659	1.30034	1.33217	0.9776	1.25155
g
		T20S basal			T20S + PAN + ATPγS
	WT	0.937398	1.00035	1.06226	5.23581	5.05408	4.95774
	L81Y	3.08162	3.15099	3.18856	4.30826	4.24178	4.56087

## Sheet: Figure 2
a
	DMSO		0.890636	1.0222	1.08717
	CT3		1.82594	1.84811	1.66158
	CT4		1.17331	1.06743	1.03207
	CT5		3.50507	3.88314	3.63226
	CT6		11.1774	11.4085	12.4902
	CT7		9.47252	8.98344	9.63126
	CT8		6.27281	5.86975	6.2124
b
		Ac-LYR			Ac-LYA			ZYA
	0.5	0.686813	1.62951	0.631868	1.48066	1.59162	0.888191	2.14524	1.64329	0.985153
	1	2.70879	1.15463	0.367347	1.35748	1.42721	1.85935	4.07746	3.22036	4.15335
	2	2.11852	1.68681	1.31947	3.22447	2.18816	2.91194	7.39246	7.71918	7.5085
	3	3.03218	1.32575	2.09969	3.26977	5.17441	2.2869	9.80318	9.78648	9.15179
	4	1.69466	1.1821	1.72841	7.84357	6.81541	6.15728	10.9726	11.4131	11.0248
	5	1.07928	2.09969	2.51805	7.52698	8.27978	6.13692	10.7596	11.3398	9.48818
	0	1.19859	0.583203	1.21821	1.15592	0.556837	1.28724	1.34733	0.658136	0.99453
d
			DMSO			ZYA
	WT		0.889646	1.15038	0.959979	13.793	14.2148	13.9371
	K66A		0.925239	1.10075	0.97401	0.725395	0.523687	0.731721
e
			DMSO			ZYA
	WT		0.050345	0.051761	0.04694	1.2915	1.24399	1.34056
	αΔN		1.09177	0.932143	0.976082	0.895862	0.909548	1.19459

## Sheet: Figure 3
a
	ZYA (mM)
	0.003	1.42444	1.2508	1.20006
	0.01	1.48952	1.28481	1.20888
	0.03	1.73422	1.61095	1.30255
	0.1	2.76881	2.49525	2.22049
	0.3	8.04308	7.55663	6.80212
	0.5	13.8587	13.1764	12.8816
	1	20.4733	23.004	26.0955
	2	38.7888	34.8081	38.2085
	3	42.8511	42.6121	43.7539
	4	43.4059	43.2556	42.6866
	5	42.6912	41.3938	44.844
b
		DMSO			ZYA
	WT	0.083027	0.072506	0.097539	1.00411	0.907764	1.08813
	α3ΔN	1.11784	1.0629	0.994564	1.03713	0.944561	1.01831
c
		DMSO			ZYA			PA26			ZYA & PA26
	LLVY	0.897833	1.03661	1.06556	13.8989	13.6963	14.9959	26.4677	25.0968	26.6099	16.8773	15.0315	16.4834
	nLPnLD	1.13245	0.87161	0.995935	47.8445	42.0553	42.198	92.7159	93.658	98.373	85.3749	82.1058	85.5957
	LRR	0.828848	0.76421	1.40694	19.0137	17.9152	18.308	36.2655	35.3757	32.7889	33.0137	33.9972	30.501

## Sheet: Figure 4
c
	DMSO	ZYA
	64.67	112.67
	27.67	93.67
	53.67	120.67

## Sheet: Figure 5
b
	DMSO	1.27573	0.679915	1.04436
	ZYA	7.28806	7.01632	5.50698
	ZYA-ONH2	0.808661	1.03486	0.948522
	ZYD	0.838026	0.67244	0.770745
	ZYP	0.327062	0.288936	0.34463
	ZYQ	0.962497	0.883254	0.796162
	ZYE	0.701595	0.699726	0.698978
d
	DMSO	1.41232	0.815182	0.772498
	ZYA	2.15977	2.11263	2.1664
	Z[nitro-Tyr]A	0.812214	0.56807	0.540836
	ZpYA	1.046	0.783	0.931
	Z[4-amino-Phe]A	1.89502	1.96258	1.9446

## Sheet: Figure 6
a
	ZYA (uM)
	0	80
	50	63
	250	25
	500	4
	1000	0
		ctrl			Abeta oligomers
	0	53.1714	60.1996	60.5906	16.5714	20.2858	15.3411
	50	181.777	201.221	189.474	85.6222	80.4879	66.8441
	250	276.188	266.381	282.414	198.183	222.426	198.183
	500	490.594	505.391		454.811	471.355
	1000	710.033	749.957		764.228	710.736
b
		Ctrl			Htt oligomers
	DMSO	103.55	95.668	100.782	19.707	9.853	15.44
	ZYA	102.475	96.743	100.782	107.492	93.518	101.99
c
		Ctrl			α-Syn oligomers
	DMSO	101.746	97.798	100.456	22.79	10.767	17.443
	ZYA	104.617	94.655	100.728	102.642	92.773	98.585

## Sheet: SFigure 1
a
		Ac-LYR			Ac-LYA			ZYA
	0.5	1.03457	1.11357	1.49677	3.70953	4.03936	3.82634	9.91801	8.98317	9.63223
	1	1.16764	1.29716	0.857638	3.75766	3.39134	3.54082	14.4866	14.467	17.352
	2	1.0813	0.958451	0.954221	4.42871	4.71334	5.17272	24.2089	23.4891	30.23
	3	0.945997	0.881451	1.01231	5.48868	5.72161	5.68782	30.3135	27.0036	35.4225
	4	1.06927	0.771081	1.25887	6.67999	7.92522	8.51932	34.7903	35.2605	39.3302
	5	1.04168	1.03388	1.26422	9.00063	9.07313	9.96862	39.471	28.9027	35.151
	0	1.01832	1.04436	0.937321	1.15439	0.922804	0.922804	1.17836	0.965036	0.856602
b
	uM	CLZ	MK-886	AM-404	TCH-165	FLP	ZYA
	0.625					1.08
	1.25					3.33
	2.5					3.12
	1	0.69	3.8	2.6	1.3
	2	1.9	2.8	2.9	1.6
	3	1.9	4.2	1.8	1.5
	4	2.8	3.5	2.7
	5	2.9	3.4	4.3	1.3	3.77
	10	9.3	2.5	5.22	2.29	5.47
	20	30.4	6.9	7.33	2.17
	30	46.16	7.1	10.4	2.32	6.689
	40	46.965	12.18	9.35	2.27
	50	47.06	15.45	10.46	1.6
	60
	70

## Sheet: SFigure 2
		WT T20S				Gateless T20S				K66A T20S
	DMSO	1	1	1		1	1	1		1	1	1
	AM-404 30uM	0.831614	1.40594	1.14665		2.03704	1.55664	1.18744		1.27547	0.888	0.680343
	TCH-165 50uM	1.31439	2.0198	1.40536		2.09636	1.70703	1.01529		1.17351	1.528	0.856141
	FLP 50uM	1.34777	1.15842	1.21609		2.00113	1.61328	1.15135		1.20517	0.64	0.659829
	ZYA 2.5mM	11.6651	16.3861	16.1288		1.59938	1.43945	1.29811		0.691122	0.712	-0.45443
